# Supplementary material for: Differential requirement for RecFOR pathway components in Thermus thermophilus
Source: Environ Microbiol Rep. 2024 Jun 1;16(3):e13269. doi: 10.1111/1758-2229.13269 (PMC11143384; doi:10.1111/1758-2229.13269)
Supplement: Supplementary file 3 — Table S1. List of all the mutations detected in the mutant strains generated on the HB27 wild type background with respect to the Tth HB27 reference chromosome. The position in the genome, nucleotide/s change, annotated gene and protein encoded are shown for each strain (in columns). Highlighted in orange, class 1 mutations; in yellow, class 2 present in more than one strain. [file EMI4-16-e13269-s005.xlsx]

## Sheet: SupplTable1
HB27 wild type background
Position	Change	HB27-313	RecO1	RecO2	RecO3	RecR1	RecR2	RecR3	RuvB1	RuvB2	RuvB3	Gene name	Protein encoded
20969	A_G	0	1	0	0	0	0	0	0	0	0	TT_C0023	Fumarate/succinate/L-aspartate dehydrogenases
62949	C_G	0	0	0	0	0	1	0	0	0	0	TT_C0071	ABC transport protein
74709	A_G	0	0	1	1	0	0	0	0	0	0	TT_C0083	LivF		Branched-chain amino acid transport system permease protein
101902	C_T	0	0	1	0	0	0	0	0	0	0	TT_C0113	Hypothetical conserved protein
107372	G_GGGTTTTTCTGGGCTTGCCTCCCTGCGAAGGAAGCCTCGCTTGCCCATCAGGAGAGAGATATACACCCGTCCTCCTGACCTTTGCAAGGCAAGCCC	0	0	0	1	0	0	0	0	0	0	Intergene	50 bp 2-phosphoglycerate kinase TT_C0121
159428	A_G	0	0	0	1	0	0	0	0	0	0	Intergene	83 bp upstream uncharacterized protein TT_C0176
172510	G_T	0	0	0	0	1	0	0	0	0	0	Intergene	28 bp upstream hypothetical protein TT_C0192
177861	C_T	0	1	0	0	0	0	0	0	0	0	TT_C0198	GTPase HflX
211028	C_T	0	0	0	0	1	1	0	1	1	1	TT_C0224	Thiol-disulfide isomerase/thioredoxin
242701	A_G	0	0	0	0	0	0	0	1	0	1	TT_C0253	Methionine synthase
339594	A_AGAAAACACTGGGCTTGCCTCCCTGCGAAGGAAGCCTCGCTTGCCCATCAGGAGAGAGATATACACCCGTCCTCCTGACCTTTGCAAGGCAAGCCC	0	0	0	0	0	1	0	0	0	0	TT_C0353	Transcriptional repressor SmtB
340424	G_A	0	0	0	0	1	1	0	1	1	1	TT_C0354	Cation-transporting ATPase
345584	C_T	0	1	0	0	0	0	0	0	0	0	TT_C0359	Aspartate--tRNA ligase
374208	A_G	0	0	1	0	0	0	0	0	0	0	TT_C0386	Uncharacterized protein
386455	A_AG	0	0	0	0	0	0	0	0	0	1	TT_C0398	Transcriptional repressor
405692	T_C	0	0	0	0	0	0	0	0	0	1	TT_C0417	Protease Do
502983	G_A	0	0	1	0	1	1	1	1	0	1	TT_C0519	o-succinylbenzoate synthase
543501	C_T	0	0	0	0	0	0	0	1	0	1	TT_C0556	CC-adding tRNA nucleotidyltransferase
583630	C_G	0	0	1	0	0	0	0	0	0	0	TT_C0599	Branched-chain amino acid transport system permease protein, LivM
597080	GC_G	0	1	0	0	0	0	0	0	0	0	TT_C0614	Hypothetical conserved protein
610237	G_A	1	1	1	1	0	0	1	0	0	0	TT_C0625	Multidrug resistance protein B
627140	GC_G	0	1	0	1	0	0	0	0	0	0	TT_C0638	AddA
629176	G_GC	0	0	1	0	0	0	0	0	0	0	TT_C0639	AddB
632069	G_A	0	0	0	1	0	0	0	0	0	0	TT_C0642	FAD:protein FMN transferase
655134	A_AC	0	0	0	1	0	0	0	0	0	0	TT_C0668	Two-component response regulator
660826	T_C	0	0	0	0	1	1	0	1	1	1	TT_C0677	Methylmalonyl-CoA mutase
700951	AC_A	1	1	1	1	1	0	1	0	0	0	Intergene	127bp Upstream phospho-N-acetylmuramoyl-pentapeptide- transferase TTC0716
738029	G_A	0	0	0	0	0	0	1	0	0	0	TT_C0752	Iron-sulfur binding reductase
761882	G_C	0	0	0	0	1	0	0	0	0	0	TT_C0778	Sensory transduction histidine kinase
801112	T_C	1	1	0	1	1	0	1	0	0	0	TT_C0817	Two-component system histidine kinase
801525	G_A	0	0	0	0	0	0	0	0	0	1	TT_C0818	tRNA (cytidine/uridine-2'-O-)-methyltransferase TrmJ
884700	T_C	0	0	0	0	0	0	0	0	1	0	TT_C0903	Uncharacterized protein
907870	T_C	0	0	1	0	0	0	0	0	0	0	TT_C0925	Ferric uptake regulation protein
931156	G_C	0	0	0	1	0	0	0	0	0	0	TT_C0952	Transporter
934940	CCAGA_C	0	0	1	0	1	1	1	1	1	1	TT_C0956	Protease Do
935187	TG_T	0	1	0	1	0	0	0	0	0	0	TT_C0956	"
935611	T_C	0	0	0	0	0	0	0	1	0	1	TT_C0956	"
936326	G_A	0	0	0	1	0	0	0	0	0	0	TT_C0957	Formyltetrahydrofolate deformylase
963046	T_C	0	0	1	0	0	0	0	0	0	0	TT_C0979	Molybdopterin-synthase MoeB
994409	G_C	0	0	0	0	0	0	0	1	0	0	TT_C1016	Competence protein pilW
994415	G_C	0	0	0	0	0	0	0	1	0	0	TT_C1016	"
994416	A_C	0	0	0	0	0	0	0	1	0	0	TT_C1016	"
1113119	T_G	0	0	1	0	0	0	0	0	0	0	TT_C1144	4-carboxymuconolactone decarboxylase
1139256	G_A	0	0	0	1	0	0	0	0	0	0	TT_C1171	Putative ribonuclease
1161258	T_C	0	0	0	1	0	0	0	0	0	0	TT_C1198	Putative pullulanase
1178541	C_T	0	0	0	1	0	0	0	0	0	0	TT_C1215	HTH-type transcriptional regulator GntR
1203865	G_A	0	0	1	0	1	1	0	0	0	0	TT_C1243	Thymidylate kinase
1218025	T_C	0	1	1	1	0	0	0	0	1	0	TT_C1264	Iron(III)-binding protein
1227786	A_G	0	0	1	0	1	1	1	1	1	1	TT_C1274	Ribose-phosphate pyrophosphokinase
1261382	C_T	0	1	0	0	0	0	0	0	0	0	TT_C1317	Large ribosomal subunit protein uL24
1274829	T_C	0	1	1	1	0	0	0	0	0	0	TT_C1339	Na(+)-linked D-alanine glycine permease
1277221	A_G	0	0	0	0	0	0	0	0	1	1	TT_C1342	Putative divalent heavy-metal cations transporter
1277381	C_T	0	1	0	1	0	0	0	0	0	0	TT_C1342	"
1314576	T_TC	0	1	0	0	0	0	0	0	0	0	TT_C1386	S1 domain protein
1390675	G_A	0	0	0	1	0	0	0	0	0	0	TT_C1466	RecA Ala80Val
1390676	C_T	0	1	0	0	0	0	0	0	0	0	TT_C1466	" Ala80Ser
1420212	G_GC	0	0	0	0	0	0	0	1	1	1	TT_C1495	ATP-binding protein
1421965	G_T	0	0	0	1	0	0	0	0	0	0	Intergene	14 bp upstream uncharacterized protein TTC1497
1466980	T_C	0	0	0	0	0	0	0	0	1	0	TT_C1542	L-2-aminoadipate 6-phosphate reductase
1490828	GC_G	0	0	0	1	0	0	0	0	0	0	TT_C1571	Membrane transporter
1516530	G_A	0	1	0	1	0	0	0	0	0	0	TT_C1601	Uncharacterized protein
1644874	A_G	0	0	0	0	1	0	0	0	0	0	TT_C1728	Hypothetical conserved protein
1661051	A_G	0	0	0	1	0	0	0	0	0	0	TT_C1750	Methyltransferase
1698916	C_A	0	0	0	1	0	0	0	0	0	0	TT_C1791	Tripartite transporter, large subunit
1740637	G_A	0	0	0	0	0	0	0	1	1	1	TT_C1832	Uncharacterized conserved protein
1793163	T_C	0	0	0	0	0	0	0	0	1	0	Intergene	275 bp upstream of exopolyphosphatase family protein
1857615	T_C	0	0	0	0	0	0	0	1	0	1	Intergene	130 bp Upstream RecG
1883961	AGCGGGT_A	0	0	0	1	0	0	0	0	0	0	TT_C1979	Hypothetical signaling conserved protein
					class 1 mutations
					class 2 present in 2 or more strains
