# Supplementary material for: Differential requirement for RecFOR pathway components in Thermus thermophilus
Source: Environ Microbiol Rep. 2024 Jun 1;16(3):e13269. doi: 10.1111/1758-2229.13269 (PMC11143384; doi:10.1111/1758-2229.13269)
Supplement: Supplementary file 4 — Table S2. List of all the mutations detected in the mutant strains generated on the ppol/addAB background with respect to the sequence of the ppol/addAB original strain chromosome. Rows and columns as in Table S1. Highlighted in orange, class 1 mutations; in yellow, class 2 present in more than one strain. [file EMI4-16-e13269-s006.xlsx]

## Sheet: SupplTable2
ppol/addAB background
Position	Change	Ppol-313	RecO4	RecO5	RecO6	RecR4	RecR5	RecR6	RuvB4	RuvB5	RuvB6	Gene name	Protein encoded
352672	C_T	0	0	0	0	0	0	0	1	1	1	TT_C0366	Type-4 uracil-DNA glycosylase Ala19Thr
379991	G_A	0	0	0	0	0	1	0	0	0	0	Intergene	2 bp upstream iron(III) dicitrate-binding protein
536740	C_T	0	0	0	0	0	0	0	1	1	1	TT_C0551	Ribosome-binding factor A
552814	A_G	0	0	0	0	0	0	0	1	1	1	TT_C0567	Putative restriction endonuclease domain-containing protein
1001706	C_G	0	0	0	0	1	0	0	0	0	0	TT_C1022	Holo-[acyl-carrier-protein] synthase
1247162	G_A	0	0	0	0	0	0	1	0	0	0	TT_C1292	Lipoprotein
1277221	A_G	0	0	0	0	1	1	0	0	0	1	TT_C1342	Divalent cation transporter
1390501	T_C	0	0	0	0	0	0	1	0	0	0	TTC_1466	RecA Asp138Gly
1457198	A_G	0	0	0	0	0	0	0	0	1	0	Intergene	30bp upstream S-Layer
1671464	A_G	0	1	1	0	0	0	0	0	0	0	TT_C1762	Glucose-1-phosphate thymidylyltransferase
1740637	G_A	0	1	1	0	0	0	0	1	1	1	TT_C1832	Uncharacterized protein
1758215	C_T	0	1	1	0	0	0	0	0	0	0	TT_C1852	Peptide chain release factor 2
1855344	CGGAG_C	0	1	1	1	1	1	1	1	1	1	TT_C1948	Heat-inducible transcription repressor HrcA
					class 1 mutations
					class 2 present in 2 or more strains
