# Supplementary material for: Differential requirement for RecFOR pathway components in Thermus thermophilus
Source: Environ Microbiol Rep. 2024 Jun 1;16(3):e13269. doi: 10.1111/1758-2229.13269 (PMC11143384; doi:10.1111/1758-2229.13269)
Supplement: Supplementary file 5 — Table S3. List of all the mutations detected in the mutant strains generated on the HB27 wild type background with respect to the Tth HB27 megaplasmid pTT27 and on the ppol/addAB background with respect to the sequence of the ppol/addAB megaplasmid pTT27. Rows and columns as in Table S1. Highlighted in yellow, class 2 mutations present in more than one strain. [file EMI4-16-e13269-s002.xlsx]

## Sheet: SupplTable3
Mutations in the pTT27 megaplasmid
Position	Change	Ppol-313	RecO4	RecO5	RecO6	RecR4	RecR5	RecR6	RuvB4	RuvB5	RuvB6	Gene name	Protein encoded
26494	G_A	0	1	0	1	0	0	0	0	0	0	0	TT_P0029	Hypothetical conserved protein Xylose isomerase-like
47519	G_GC	1	0	0	0	1	1	1	0	0	0	0	TT_P0051	Lipid/polyisoprenoid-binding YceI-like domain-containing protein
100346	G_A	0	0	1	0	0	0	0	0	0	0	0	Intergene	35 bp upstream TT_P0108			Uncharacterized protein
100360	T_C	0	0	1	0	0	0	0	0	0	0	0	Intergene	49 bp upstream TT_P0108			Uncharacterized protein
131917	CGGGGCGCGCCGGACGATCTCCCGCAGGCCCTCCAC_	0	0	0	0	0	0	0	1	0	0	0	Intergene	312 bp Upstream TTP_0132			Hypothetical conserved protein Cas3 type
to 131952	_CCCCCCTAGTGGGTCCTCCACCAGGGCCCCGCCGCA	0	0	0	0	0	0	0	1	0	0	0	Intergene	285 bp Upstream TTP_0132
143756	T_C	0	0	0	0	0	0	0	0	1	1	0	TT_P0140	Hypothetical conserved protein		DUF4143 domain
207960	T_C	0	0	0	0	0	0	0	0	0	0	1	TT_P0210	Transposase
					class 2 present in 2 or more strains
