# Supplementary material for: Differential requirement for RecFOR pathway components in Thermus thermophilus
Source: Environ Microbiol Rep. 2024 Jun 1;16(3):e13269. doi: 10.1111/1758-2229.13269 (PMC11143384; doi:10.1111/1758-2229.13269)
Supplement: Supplementary file 6 — Table S4. List of all the genome sequence archives available in the European Nucleotide Archive for the new Tth strains reported in this article. The project and sample accesion number are given for each strain. [file EMI4-16-e13269-s001.xlsx]

## Sheet: SupplTable4
ENA projects and accession numbers
Project	Sample accesion	Strain
PRJEB23540	ERR2198851	HB27
PRJEB42416	ERR5060301	ppol/addAB
PRJEB53361	ERS12149598	HB27-313
PRJEB48820	ERS8707859	HB27 RecO1
PRJEB56875	ERR10390684	HB27 RecO2
PRJEB48820	ERS8393999	HB27 RecO3
PRJEB48820	ERS8394000	HB27 RecR1
PRJEB48820	ERS8393989	HB27 RecR2
PRJEB56875	ERR10390683	HB27 RecR3
PRJEB51520	ERS10924322	HB27 RuvB1
PRJEB51520	ERS10924323	HB27 RuvB2
PRJEB51520	ERS10924324	HB27 RuvB3
PRJEB48820	ERS8393991	Ppol-313
PRJEB48820	ERS8393992	ppol/addAB RecO4
PRJEB48820	ERS8393993	ppol/addAB RecO5
PRJEB56875	ERR10390682	ppol/addAB RecO6
PRJEB56875	ERR10390679	ppol/addAB RecR4
PRJEB56875	ERR10390680	ppol/addAB RecR5
PRJEB66161	ERS16378365	ppol/addAB RecR6
PRJEB48820	ERS8393995	ppol/addAB RuvB4
PRJEB48820	ERS8393996	ppol/addAB RuvB5
PRJEB48820	ERS8393997	ppol/addAB RuvB6
